# Supplementary material for: Interferon-γ-induced upregulation of immunoproteasome subunit assembly overcomes bortezomib resistance in human hematological cell lines
Source: J Hematol Oncol. 2014 Jan 13;7:7. doi: 10.1186/1756-8722-7-7 (PMC3896789; doi:10.1186/1756-8722-7-7)
Supplement: Additional file 1: Table S1 — Proteasome subunit primer design and siRNA sequences. [file 1756-8722-7-7-S1.xls]

## Sheet: Table S1
Table S1. Summary effect of IFN-y exposure on growth inhibition of bortezomib-resistant and bortezomib-sensitive 8226, THP1
and CEM cells by bortezomib, carfilzomib and ONX 0914.
Cell line	Bortezomib IC50 (nM)	Bortezomib+IFN-γ IC50 (nM)	SF (p-value)	ONX 0914 IC50 (nM)	ONX 0914+IFN-γ IC50 (nM)	SF (p-value)	Carfilzomib IC50 (nM)	Carfilzomib+IFN-γ IC50 (nM)	SF (p-value)
8226/WT	2.6±0.1	1.8±0.1	1.4 (0.007)	54±17	46±12	1.5 (0.03)	0.9±0.6	0.9±0.5	1 (N.S.)
8226/BTZ7	13.5±4.0	5.8±4.6	2.3 (0.02)	99±4	47±29	2.1 (0.03)	4.3±0.4	3.2±0.1	1.3 (N.S.)
8226/BTZ100	208±17	57±11	3.6 (0.003)	1837±590	249±62	7.4 (0.003)	28±3	13±1	2.2 (0.005)
CEM/WT	4.1±1.4	3.9±1.3	1.1 (N.S.)	75±13	65±16	1.2 (N.S.)	0.4±0.1	0.3±0.1	1.3 (N.S.)
CEM/BTZ200	416±73	223±35	1.9 (0.01)	1763±713	566±151	3.1 (0.005)	42±1	26±2	1.6 (0.008)
THP1/WT	6.2±1.7	5.1±0.5	1.2 (N.S.)	52±12	19±9	2.7 (0.05)	0.9±0.1	1.3±0.1	0.7 (N.S.)
THP1/BTZ200	641±10	347±7	1.8 (0.006)	4236±1285	1376±272	3.1 (0.006)	49±4	34±4	1.4 (0.01)
50% inhibitory concentrations compared to untreated controls (IC50 nM) as determined in a 4 day growth inhibition assay (MTT).
Results depicted are means of at least 3 separate experiments ± standard deviation. SF indicates sensitization factor: IC50 control/IC50 +IFN-γ
