# Supplementary material for: Interferon-γ-induced upregulation of immunoproteasome subunit assembly overcomes bortezomib resistance in human hematological cell lines
Source: J Hematol Oncol. 2014 Jan 13;7:7. doi: 10.1186/1756-8722-7-7 (PMC3896789; doi:10.1186/1756-8722-7-7)
Supplement: Additional file 7: Table S2 — Summary effect of IFN-γ exposure on growth inhibition of bortezomib-resistant and bortezomib-sensitive 8226, THP1 and CEM cells by bortezomib, carfilzomib and ONX 0914. [file 1756-8722-7-7-S7.xls]

## Sheet: Table S2
Table S2. Primer design
Taqman primers
Gene	Forward (F), reverse (R), or probe (P)	Sequence
PSMB6	F	AGGCATGACCAAGGAAGAGTGT
	R	GAGCCATCCCGCTCCAT
	P	TGCAATTCACTGCCAATGCTCTCGC
PSMB7	F	TCGGTGTATGCTCCACCAGTT
	R	GCAAAATCGGCTTCCAAGAC
	P	TTCTCTT TTGATAACTGCCGCAGGAATGC
PSMB8	F	CCAAGGAATGCAGGCTGTACTA
	R	GAGGCTGCCGACACTGAAAT
	P	TGCGAAATGGAGAACG
PSMB9	F	CTTCACCACAGACGCTATTGCT
	R	ATGACACCCCCGCTTGAG
	P	CCATGAGCCGGGATG
PSMB10	F	CGGTCGTGGCGGACAA
	R	GCCCCACAGCAGTAGATTTTG
	P	CTGCGAGAAGATCCA
GUS	F	GAAAATATGTGGTTG GAGAGCTCATT
	R	CCGA GTGAAGATCCCCTTTTTA
	P	CCAGCACTCTCGTCGGTGAC TGTTCA
Lightcycler primers
PSMB5	F	CTGGCCTTCAAGTTCCG
	R unmutated	TGCAATCCGCTGCG
	R Ala49Thr	GCTGCAATCCGCTATG
	R total exon 2	GTTCCCAGAAGCTGCAATC
siRNA sequences
ON-TARTGETplus SmartPool PSMB8
		UGAUUGAGAUUAACCCUUA
		UCAGCUGGGUCCUACAUUA
		GGCUAUCGGCCUAAUCUUA
		GAGAACGUAUUUCAGUGUC
ON-TARTGETplus SmartPool PSMB9
		GGUGAGAAAUAUCAGCUAU
		GAACCGAGUGUUUGACAAG
		GAGGAAUGCUGACUCGACA
		GCAAUGAACUGCCAAAAUU
